# Supplementary material for: Inhibition of Polyamine Catabolism Reduces Cellular Senescence
Source: Int J Mol Sci. 2023 Aug 29;24(17):13397. doi: 10.3390/ijms241713397 (PMC10488189; doi:10.3390/ijms241713397)
Supplement: Supplementary file 1 [file ijms-24-13397-s001.zip]

Archive with 1 entries (1 files):
- ijms-2565040-supplementary.pdf
